# Supplementary material for: Identification and Characterization of Fully Human FOLR1-Targeting CAR T Cells for the Treatment of Ovarian Cancer
Source: Cells. 2024 Nov 14;13(22):1880. doi: 10.3390/cells13221880 (PMC11592683; doi:10.3390/cells13221880)
Supplement: Supplementary file 1 [file cells-13-01880-s001.zip]

Archive with 1 entries (1 files):
- cells-3256839-supplementary.pdf
